# Supplementary material for: Study of the Rv1417 and Rv2617c Membrane Proteins and Their Interactions with Nicotine Derivatives as Potential Inhibitors of Erp Virulence-Associated Factor in Mycobacterium tuberculosis: An In Silico Approach
Source: Biomolecules. 2023 Jan 28;13(2):248. doi: 10.3390/biom13020248 (PMC9953637; doi:10.3390/biom13020248)
Supplement: Supplementary file 1 [file biomolecules-13-00248-s001.zip]

Archive with 1 entries (1 files):
- biomolecules-2075622-supplementary.pdf
